# Supplementary material for: Do COVID-19 Infectious Disease Models Incorporate the Social Determinants of Health? A Systematic Review
Source: Public Health Rev. 2024 Oct 10;45:1607057. doi: 10.3389/phrs.2024.1607057 (PMC11499127; doi:10.3389/phrs.2024.1607057)
Supplement: Supplementary file 1 [file DataSheet1.zip]

Archive with 3 entries (3 files):
- Supplementary File S1.docx
- Supplementary File S2.xlsx
- Supplementary Table S1.docx
