# Supplementary material for: Do COVID-19 Infectious Disease Models Incorporate the Social Determinants of Health? A Systematic Review
Source: Public Health Rev. 2024 Oct 10;45:1607057. doi: 10.3389/phrs.2024.1607057 (PMC11499127; doi:10.3389/phrs.2024.1607057)
Supplement: Supplementary file 1 [file DataSheet1.zip › Supplementary File S2.xlsx]

## Sheet: Quality Appraisal
Study #	First author	Model Type	A. Did the model reflect the dynamic nature of infectious disease spread?	B. Did the authors justify the model structure?	C. Were the model assumptions clearly specified and justified?	D. Did the authors conduct sensitivity analysis on key input parameters?	E. Did the authors conduct sensitivity analysis on the time horizon and the discount rate?	F. Did the authors conduct uncertainty analysis on known key structural assumptions that may have an impact on the conclusions, or justify the omission of such analyses?	G. When conducting sensitivity analyses, did the authors consider important epidemic thresholds and their influence on model behaviours?	H. Did the authors conduct internal model validation?	I. Did the authors conduct external model validation?	J. Did the authors provide the model equations?	K. Did the authors provide the code to replicate the analysis?	L.Did the authors tabulate all initial values and parameters, including the mixing matrix and supply details of the type of mixing considered?	M. Did the authors thoroughly describe the rules governing the agents, the input parameter values, initial conditions, and all sub-models?	N. Did the authors show the transmission dynamics over time (e.g., incidence and prevalence of infection and disease)?
52	An	Simulation	No	No	Yes	Yes	No	Uncertain	No	Uncertain	Yes	N/A	N/A	N/A	N/A	N/A
78	Banerjee	Comparative risk assessment	No	No	Yes	Partial	No	No	No	Uncertain	No	N/A	N/A	N/A	N/A	N/A
53	Bartsch	Simulation	No	No	Partial	Yes	No	Yes	No	No	No	N/A	N/A	N/A	N/A	N/A
1	Borracci	Compartmental	Yes	Yes	Yes	Yes	No	No	Yes	No	No	Yes	No	Yes	N/A	N/A
45	Bouchnita	Agent-based	Yes	Yes	Yes	Yes	No	Yes	Yes	Uncertain	No	Yes	Yes	Partial	No	Yes
2	Britton	Compartmental	Yes	Yes	Yes	No	No	Yes	Yes	Uncertain	No	Yes	Yes	Yes	N/A	N/A
3	Canabarro	Compartmental	Yes	No	Yes	No	No	No	No	No	No	Yes	No	Yes	N/A	N/A
4	Castilho	Compartmental	Partial	Yes	Yes	Yes	No	Yes	No	Uncertain	No	Yes	No	Partial	N/A	N/A
5	Chatterjee	Compartmental	Yes	Yes	Yes	Partial	No	Partial	Partial	Uncertain	Uncertain	Yes	No	Yes	N/A	N/A
6	Chikina	Compartmental	Yes	Yes	Yes	Yes	No	Yes	No	Uncertain	No	Yes	Yes	Yes	N/A	N/A
7	Chowdhury	Compartmental	Yes	Yes	Yes	Uncertain	Partial	Uncertain	Yes	Yes	No	Yes	Uncertain	Yes	N/A	N/A
79	Clark	Comparative risk assessment	No	No	Yes	No	No	Yes	No	Uncertain	No	N/A	N/A	N/A	N/A	N/A
8	Costantino	Compartmental	Yes	Yes	Yes	Yes	No	Yes	No	Uncertain	Yes	Yes	No	Yes	N/A	N/A
9	Currie	Compartmental	Yes	Yes	Yes	Yes	No	No	No	Uncertain	Yes	Partial	No	Partial	N/A	N/A
10	Davies a	Compartmental	Yes	No	Yes	Yes	No	Yes	No	No	No	Yes	Yes	Yes	N/A	N/A
11	Davies b	Compartmental	Yes	Yes	Yes	Yes	No	Yes	No	Uncertain	Yes	Yes	Yes	Yes	N/A	N/A
12	Di Domenico	Compartmental	Yes	No	Yes	Yes	No	Yes	No	Yes	Yes	No	No	Yes	N/A	N/A
13	Dimeglio	Compartmental	Yes	Yes	Partial	No	No	Uncertain	Uncertain	Uncertain	Uncertain	Yes	No	No	N/A	N/A
14	Diop	Compartmental	Yes	Yes	Yes	Yes	No	Partial	Partial	Yes	Yes	Yes	Partial	Yes	N/A	N/A
15	Dizon	Compartmental	Yes	Yes	Yes	No	No	No	No	No	No	Yes	No	No	N/A	N/A
16	Djilali	Compartmental	Yes	Yes	Yes	No	No	Yes	No	No	Yes	Yes	No	Partial	N/A	N/A
17	Duczmal	Compartmental	Partial	Yes	Partial	Uncertain	No	Partial	Partial	Partial	Partial	Yes	Yes	Partial	N/A	N/A
18	Duque	Compartmental	Yes	No	Yes	Yes	No	Yes	Yes	Uncertain	Yes	Yes	Yes	Yes	N/A	N/A
54	Esteve	Simulation	No	No	Yes	Yes	No	Yes	No	No	No	N/A	N/A	N/A	N/A	N/A
55	Fan	Simulation	Partial	Yes	Yes	No	No	Partial	No	Uncertain	Uncertain	N/A	N/A	N/A	N/A	N/A
19	Gosce	Compartmental	Yes	Yes	Yes	Yes	No	Yes	No	No	Yes	Yes	No	Yes	N/A	N/A
20	Griette	Compartmental	Yes	Yes	Yes	No	No	Yes	No	Uncertain	Yes	Yes	No	Uncertain	N/A	N/A
21	Guzzetta	Compartmental	Yes	No	Yes	Yes	No	Yes	No	No	Yes	No	No	No	N/A	N/A
22	Hauser	Compartmental	Yes	Yes	Yes	Yes	No	Yes	No	No	Yes	Yes	Yes	Yes	N/A	N/A
23	Hilton	Compartmental	Yes	Yes	Yes	Uncertain	No	Partial	No	Uncertain	Uncertain	Yes	Yes	Uncertain	N/A	N/A
46	Hoertel	Agent-based	Yes	Yes	Yes	Yes	No	Yes	No	Uncertain	Yes	No	No	Yes	Yes	Yes
62	Holmes	Regression	Yes	Yes	Yes	No	No	Yes	Partial	Partial	Partial	N/A	N/A	N/A	N/A	N/A
24	Jamieson-Lane	Compartmental	Yes	Yes	Yes	Yes	No	Yes	No	No	No	Yes	Yes	No	N/A	N/A
57	Jewell	Multi-state life table	No	Yes	Yes	Yes	No	No	No	Uncertain	No	N/A	N/A	N/A	N/A	N/A
47	Kamerlin	Agent-based	Yes	Yes	Yes	Yes	No	Yes	No	No	Yes	No	Yes	Partial	Partial	Yes
69	Khan	Auto-regression	No	Yes	No	No	No	No	No	Uncertain	Uncertain	N/A	N/A	N/A	N/A	N/A
25	Kim	Compartmental	Yes	Yes	Yes	No	No	Yes	No	No	Yes	Yes	No	Yes	N/A	N/A
58	Kirigia	Multi-state life table	No	Yes	Yes	Yes	Yes	No	No	Uncertain	Yes	N/A	N/A	N/A	N/A	N/A
48	Koo	Agent-based	Yes	Yes	Yes	Yes	No	Yes	Yes	Yes	Yes	No	No	No	Yes	Yes
63	Kozlovskyi	Regression	No	Yes	Partial	No	No	No	No	Uncertain	No	N/A	N/A	N/A	N/A	N/A
26	Krishnamurthy	Compartmental	Yes	Yes	Yes	No	No	Partial	Yes	Yes	No	Yes	No	No	N/A	N/A
56	Kucharski	Simulation	No	No	Yes	Yes	No	Yes	No	No	No	N/A	N/A	N/A	N/A	N/A
70	Kumar	Auto-regression	Yes	Yes	Yes	Yes	No	Yes	Yes	Yes	Yes	N/A	N/A	N/A	N/A	N/A
64	Lee	Other	No	Yes	Yes	Partial	No	Yes	No	Uncertain	Uncertain	N/A	N/A	N/A	N/A	N/A
80	Li	Comparative risk assessment	No	Yes	Yes	No	No	No	No	Uncertain	No	N/A	N/A	N/A	N/A	N/A
75	Liu	Other	No	Yes	Yes	Yes	No	Yes	No	Uncertain	Yes	N/A	N/A	N/A	N/A	N/A
49	MahdizadehGharakhanlou	Agent-based	Yes	Yes	Yes	No	No	Yes	No	Uncertain	Yes	No	No	No	Yes	Yes
27	Matrajt	Compartmental	Yes	No	Yes	Yes	No	Yes	No	No	No	Yes	No	Partial	N/A	N/A
28	Moghadas a	Compartmental	Yes	Yes	Yes	Yes	No	Yes	No	Uncertain	Yes	Yes	Yes	Yes	N/A	N/A
50	Moghadas b	Agent-based	Yes	No	Yes	Yes	No	Yes	Yes	Uncertain	No	No	Yes	Yes	Yes	Yes
65	Mollalo	Regression	No	Yes	Yes	Yes	No	Yes	Uncertain	Yes	Yes	N/A	N/A	N/A	N/A	N/A
81	Moser	Comparative risk assessment	No	Yes	Yes	No	No	No	No	Uncertain	No	N/A	N/A	N/A	N/A	N/A
44	Ogden	Agent-based	Yes	Yes	Partial	No	No	Partial	Uncertain	No	Partial	No	Yes	Partial	Partial	Yes
82	Pathak	Comparative risk assessment	No	No	Yes	No	No	Yes	No	Uncertain	Yes	N/A	N/A	N/A	N/A	N/A
29	Patrikar	Compartmental	Yes	Yes	Yes	Yes	No	Yes	No	Uncertain	Yes	Yes	No	Partial	N/A	N/A
76	Paul	Other	No	No	No	No	No	No	No	Uncertain	Uncertain	N/A	N/A	N/A	N/A	N/A
71	Pourghasemi	Auto-regression	No	No	Yes	No	No	No	No	No	Yes	N/A	N/A	N/A	N/A	N/A
30	Prem	Compartmental	Yes	Yes	Yes	Yes	No	Yes	No	No	No	Yes	Yes	Yes	N/A	N/A
31	Puci	Compartmental	Yes	Yes	Yes	Yes	No	Yes	No	No	No	Yes	No	No	N/A	N/A
74	Putra	Other	No	No	Yes	No	No	No	No	Uncertain	Yes	N/A	N/A	N/A	N/A	N/A
72	Qiu	Auto-regression	No	No	Yes	No	No	No	No	No	No	N/A	N/A	N/A	N/A	N/A
32	Rainisch	Compartmental	Yes	No	Yes	No	No	Yes	No	No	No	Yes	Yes	Yes	N/A	N/A
66	Ren	Regression	No	Yes	No	Yes	No	Yes	No	No	No	N/A	N/A	N/A	N/A	N/A
33	Ribeiro	Compartmental	Yes	Yes	Yes	No	Partial	No	Uncertain	Yes	Uncertain	Yes	Yes	No	N/A	N/A
59	Roberton	Multi-state life table	No	No	Yes	Yes	No	No	No	Uncertain	No	N/A	N/A	N/A	N/A	N/A
34	Röst	Compartmental	Yes	Yes	Yes	Yes	No	Yes	Yes	No	No	Yes	Yes	Yes	N/A	N/A
35	Salje	Compartmental	Yes	No	No	Yes	No	Yes	Partial	Uncertain	Uncertain	Yes	Yes	Yes	N/A	N/A
67	Sangiorgio	Regression	No	Yes	Yes	No	No	No	No	Yes	Uncertain	N/A	N/A	N/A	N/A	N/A
51	Shoukat	Agent-based	Yes	Yes	Yes	Yes	No	Yes	No	Uncertain	Yes	Yes	Yes	Yes	Yes	Yes
36	Sjodin	Compartmental	Yes	No	Yes	Uncertain	No	Yes	Yes	Yes	Yes	Yes	Yes	No	N/A	N/A
68	Stedman	Regression	No	No	Partial	No	No	No	No	No	Yes	N/A	N/A	N/A	N/A	N/A
60	Sud a	Multi-state life table	No	No	Yes	Yes	No	No	No	Uncertain	No	N/A	N/A	N/A	N/A	N/A
61	Sud b	Multi-state life table	No	No	Yes	Yes	No	No	No	Uncertain	No	N/A	N/A	N/A	N/A	N/A
37	TrueLove	Compartmental	Yes	Yes	Yes	No	No	Yes	No	No	No	Partial	Partial	Yes	N/A	N/A
38	Tuite	Compartmental	Yes	No	Yes	Yes	No	Yes	No	No	No	Yes	No	Partial	N/A	N/A
83	Verhagen	Comparative risk assessment	No	No	Yes	No	No	No	No	No	No	N/A	N/A	N/A	N/A	N/A
39	Walker	Compartmental	Yes	Yes	Yes	Yes	Partial	Partial	Yes	Uncertain	Uncertain	Yes	Yes	Partial	N/A	N/A
40	Wang	Compartmental	Yes	No	Yes	Yes	No	Yes	Yes	No	Yes	Yes	No	Yes	N/A	N/A
41	Weitz	Compartmental	Yes	No	Yes	Yes	No	Yes	No	No	No	Yes	Yes	Partial	N/A	N/A
42	Yang	Compartmental	Yes	Yes	Yes	Yes	No	Yes	Yes	No	No	Yes	No	Yes	N/A	N/A
77	Yu a	Other	No	Yes	Yes	No	No	Yes	No	No	Uncertain	N/A	N/A	N/A	N/A	N/A
73	Yu b	Auto-regression	No	No	Yes	No	No	Yes	No	No	Yes	N/A	N/A	N/A	N/A	N/A
43	Zhao	Compartmental	Yes	Yes	Yes	Yes	No	Yes	No	No	No	Yes	No	Yes	N/A	N/A
